# Supplementary material for: Screening for Selective Anticancer Activity of Extracts from 59 Plant Species Collected in Southern Spain (Andalusia)
Source: Pharmaceuticals (Basel). 2026 Apr 14;19(4):616. doi: 10.3390/ph19040616 (PMC13118989; doi:10.3390/ph19040616)
Supplement: Supplementary file 1 [file pharmaceuticals-19-00616-s001.zip]

Archive with 1 entries (1 files):
- pharmaceuticals-4205523-supplementary.pdf
